# Supplementary material for: Echinacea as a Potential Force against Coronavirus Infections? A Mini-Review of Randomized Controlled Trials in Adults and Children
Source: Microorganisms. 2022 Jan 19;10(2):211. doi: 10.3390/microorganisms10020211 (PMC8879308; doi:10.3390/microorganisms10020211)
Supplement: Supplementary file 1 [file microorganisms-10-00211-s001.zip]

Archive with 1 entries (1 files):
- microorganisms-1534039-SI.pdf
